# Supplementary material for: Prediction of Long-Term Benefits of Inhaled Steroids by Phenotypic Markers in Moderate-to-Severe COPD: A Randomized Controlled Trial
Source: PLoS One. 2015 Dec 10;10(12):e0143793. doi: 10.1371/journal.pone.0143793 (PMC4699453; doi:10.1371/journal.pone.0143793)
Supplement: S1 Table — http://figshare.com/s/c279dbb0639711e5aece06ec4b8d1f61 (XLS) [file pone.0143793.s004.xls]

## Sheet: pone-d-14-57630_dataset2
patid	visit	treatment	fu_yr	age	gender	fev1naml	smokestatus	packyear	smkyrtot	mrcdysp	sgtotsc	ccqtotal	revpercpred	lg2pc20	rvtlc	tlcopred	ige	pbleo	spcelcnt	pspteo	psptmac	psptneu	psptlym
1	1	placebo	0	64	man	2113	ja	72	46	3	32.449	2.3	14.622	-1.544	44.377	44.95	66	4.2	401.399	0.8	18	79.5	1
1	3	placebo	0.5	64	man	2160
1	11	placebo	2.5	64	man	2110
4	1	placebo	0	51	man	2595	ja	45.8	38	3	48.917	2.7	13.84	0.596	44.475		42	1.1	174.138	0.2	69.8	26.8	2.5
4	3	placebo	0.5	51	man	2310
4	11	placebo	2.5	51	man	2330
8	1	f 30m	0	70	man	1897	nee	63.75	39	2	34.769	1.2	5.139	-1.466	41.778	74.56	128	1.3	228.782	2.3	32.3	51.8	5.8
8	3	f 30m	0.5	70	man	2150
8	11	f 30m	2.5	70	man	2030
9	1	f 30m	0	66	man	2320	nee	36.5	40	3	32.044	1.2	12.373	-3.023	41.365	59.963	1056	1.7	310.782	2.8	18.5	75.7	2.2
9	3	f 30m	0.5	66	man	2080
9	11	f 30m	2.5	66	man	2270
10	1	f 30m	0	70	man	1434	nee	20.5	41	3	34.667	0.8	8.222	-1.737	60.95	74.21	19	3.1	108.85	2.5	24	65.8	4
10	3	f 30m	0.5	70	man	1520
10	11	f 30m	2.5	70	man	1870
11	1	placebo	0	46	man	3265	ja	24.4	32	2	14.387	0.8	13.215	-0.283	47.67	85.156	60	3.7	15.584	0	49.5	39.2	1.5
11	3	placebo	0.5	46	man	3270
11	11	placebo	2.5	46	man	3130
12	1	f 30m	0	73	man	1918	nee	31.05	46	3	20.92	0.9	12.712	-2.837	59.441	71.904	24	6.2	629.31	2.2	21.2	73.2	3
12	3	f 30m	0.5	73	man	1940
12	11	f 30m	2.5	73	man	1760
17	1	placebo	0	66	man	1733	ja	71.92	53	2	37.98	0.9	14.109	-2.565	51.987		6	3.5	69.536	0.5	34.5	58.7	3.3
17	3	placebo	0.5	66	man	1750
17	11	placebo	2.5	66	man	1680
18	1	placebo	0	47	man	2518	ja	34.95	31	2	27.813	0.8	7.299	-0.071	44.874	65.204	25	3.9	191.139	3	25.7	67.3	2
18	3	placebo	0.5	47	man	2390
18	11	placebo	2.5	47	man
20	1	f 30m	0	61	man	1475	nee	51	26	3	26.03	0.8	4.713	-0.537	52.696	61.73	878	2.8	1175.49	0	20.5	74.5	4.3
20	3	f 30m	0.5	61	man	1550
20	11	f 30m	2.5	61	man	1540
21	1	f 30m	0	68	vrouw	1597	ja	31.45	43	2	28.445	2.1	14.836	-6.796	66.958	50.89	13	1.9	73.72	1	33.2	60	2.3
21	3	f 30m	0.5	68	vrouw	1350
21	11	f 30m	2.5	68	vrouw	1260
23	1	placebo	0	69	vrouw	1310	ja	37.05	55	2	36.302	1.9	5.786	-2.699	48.37	38.847	6	2.2	79.179	2.2	44.5	45	1.2
23	3	placebo	0.5	69	vrouw	1560
23	11	placebo	2.5	69	vrouw	1170
27	1	placebo	0	51	man	2622	ja	42.05	37	3	31.119	2.3	7.692	0.064	37.161	79.925	25	3.7	104	1	18.2	66.7	1.3
27	3	placebo	0.5	51	man	2430
27	11	placebo	2.5	51	man	2290
28	1	placebo	0	48	vrouw	1618	ja	31.85	35	2	50.394	2.3	-3.571	0.714	51.119	67.034	66	0.8	93.878	0.3	23.7	74	1.2
28	3	placebo	0.5	48	vrouw
28	11	placebo	2.5	48	vrouw
29	1	f 30m	0	66	man	1956	nee	24.5	32	2	19.15	0.9	3.493	-2.756	35.135		159	2.4	322.549	1.7	33.2	62.5	2.3
29	3	f 30m	0.5	66	man	2120
29	11	f 30m	2.5	66	man
31	1	placebo	0	58	man	2742	ja	53.5	41	2	8.199	0.2	9.305	1.096	37.196	52.3	12	2.8	27.434	0.2	12.7	84	1.7
31	3	placebo	0.5	58	man	2870
31	11	placebo	2.5	58	man	2750
33	1	f 30m	0	59	man	2463	ja			2	21.276	1		1.763		58.415	128		274.905	2	22.7	72.8	2.2
33	3	f 30m	0.5	59	man	2510
33	11	f 30m	2.5	59	man	2310
34	1	f 30m	0	61	man	2345	ja	62	44	3	31.067	1	4.964	2.363	44.302	55.308	9	0.9	299.401	0.3	42.3	51	2
34	3	f 30m	0.5	61	man	2480
34	11	f 30m	2.5	61	man	2240
38	1	f 30m	0	61	man	2061	ja	46.95	46	2	39.57	1.4	-1.639	-5.718	44.774	109.501	29	0.5	149.096	0	29.7	66.2	1.3
38	3	f 30m	0.5	61	man	2370
38	11	f 30m	2.5	61	man	2140
39	1	placebo	0	61	man	1922	nee	53.3	39	4	46.629	1.7	3.035	-1.737	43.04	60.287	115	3.4	214.8	2.5	33.5	51.3	4
39	3	placebo	0.5	61	man	1880
39	11	placebo	2.5	61	man	1820
41	1	f 30m	0	74	man	1547	ja	46.65	59	3	31.572	1.2	3.07	-0.646	48.784	72.457	169	3.9	723.158	12.7	43	40.5	2.8
41	3	f 30m	0.5	74	man	1510
41	11	f 30m	2.5	74	man
43	1	placebo	0	57	man	2014	nee	10	10	2	1.596		13.956	0.66	50.69	61.9	142	1.1	202.073	0.5	23.5	70.8	4.2
43	3	placebo	0.5	57	man	1980
43	11	placebo	2.5	57	man	2050
45	1	f 30m	0	54	man	2494	ja	40.95	21	3	38.387	1.6	7.782	1.485	36.589	65.509	8	0.6	24.419	0.2	34.8	34.2	2.2
45	3	f 30m	0.5	54	man	2470
45	11	f 30m	2.5	54	man	3170
46	1	placebo	0	64	vrouw	1485	ja	40.75	43	3	43.609	2.1	3.883	-2.837	51.008	35.691	21	1.3	196.023	0.5	16.5	81.3	1.7
46	3	placebo	0.5	64	vrouw	1410
46	11	placebo	2.5	64	vrouw	1270
48	1	placebo	0	73	man	1401	nee	62.5	52	3	16.311	1.233	3.679	-3.322	50.214		21	1.7	222.724	1.2	3	94.7	1.2
48	3	placebo	0.5	73	man	1490
48	11	placebo	2.5	73	man	1420
49	1	f 30m	0	55	man	2323	ja	25.3	37	3	54.861	2.1	12.633	1.388	51.684	69.338	23	0.5	134.078	0	19.8	78.7	1.5
49	3	f 30m	0.5	55	man	2080
49	11	f 30m	2.5	55	man	2280
50	1	f 30m	0	74	man	1922	nee	50	57	2	12.585	0.8	8.067	-4.059	55.034		42	2.8	1096.91	1	10.5	86.8	1.7
50	3	f 30m	0.5	74	man	2320
50	11	f 30m	2.5	74	man	1990
54	1	f 30m	0	65	man	2138	nee	67.45	49	3		1.2	7.944	-2.059	45.404	68.038	244	4.8	325.916	0.3	21	76.3	2.2
54	3	f 30m	0.5	65	man	2230
54	11	f 30m	2.5	65	man	2310
55	1	placebo	0	62	man	1739	nee	55.75	47	3	40.749	1.8	5.109	-0.737	42.424		31	4.1	290.84	1.3	16.2	78.3	3.8
55	3	placebo	0.5	62	man	1590
55	11	placebo	2.5	62	man	1570
57	1	f 30m	0	58	man	2328	ja	41.5	44	2	45.431	1.8	3.412	0.816	45.95	41.616	40	2.4	201.667	2.2	46.3	44	3.5
57	3	f 30m	0.5	58	man	2390
57	11	f 30m	2.5	58	man	2020
61	1	placebo	0	65	man	1623	ja	26.1	45	3	43.727	1.8	8.456	-1.326	54.449	48.555	449	15.6	162.736	3.7	13	80.5	1.5
61	3	placebo	0.5	65	man	1530
61	11	placebo	2.5	65	man	1410
62	1	f 30m	0	53	vrouw	1558	ja	42.75	39	2	28.863	1	8.626	-2.322	48.752	72.005	36	3.5	100.8	2.7	46.7	46.5	1.8
62	3	f 30m	0.5	53	vrouw	1240
62	11	f 30m	2.5	53	vrouw	1290
64	1	f 30m	0	74	man	1529	ja	65.25	57	3	33.724	1.5	8.868	-0.014	72.448	41.321	2	2.1	80.989	1.5	35.8	58.5	3.2
64	3	f 30m	0.5	74	man	1910
64	11	f 30m	2.5	74	man
67	1	placebo	0	69	man	1413	nee	36.5	48	2	23.975	0.9	3.098	-4.837	46.812	45.395	112	2.7	270.229	0.5	23.3	64	3
67	3	placebo	0.5	69	man	1330
67	11	placebo	2.5	69	man	1340
70	1	placebo	0	47	vrouw	1602	ja	41	33	4	66.26	4.1	4.962	-2.556	57.59	25.297	245	0.4	763.393	5.5	13.7	78.2	1.8
70	3	placebo	0.5	47	vrouw
70	11	placebo	2.5	47	vrouw
72	1	f 30m	0	58	man	2739	ja	59.8	46	2	26.556	0.5	9.358	-0.599	50.187	90.322	97	2.3	313.333	0.3	10.3	86.5	2.2
72	3	f 30m	0.5	58	man	2820
72	11	f 30m	2.5	58	man	2520
74	1	placebo	0	57	man	2820	nee	42	42	3	17.337	0.9	4.314	2.081	35.235	38.486	41	3.9
74	3	placebo	0.5	57	man	3050
74	11	placebo	2.5	57	man	2330
75	1	f 30m	0	49	man	2223	ja	25.65	33	3	32.595		5.23	1.531	31.094	64.618	10.3	3.8	110.145	0.8	34.7	60	3.5
75	3	f 30m	0.5	49	man	2280
75	11	f 30m	2.5	49	man	2470
76	1	placebo	0	54	man	1908	ja	54.5	40	5	76.7	6	2.335	0.39	45.278	68.088	88	1	21.212	0	42.2	54.5	1.8
76	3	placebo	0.5	54	man	2480
76	11	placebo	2.5	54	man	1810
77	1	f 30m	0	60	man	1457	ja	52.8	47	4	52.73	3	2.443				12.1	4.2	100	2.3	16.7	79.5	0.8
77	3	f 30m	0.5	60	man	1390
77	11	f 30m	2.5	60	man	1140
80	1	placebo	0	55	man	2631	nee	46.85	39	2	45.37	0.8	7.494	2.578	40.598	80.874	201	3.5	56	0	48.2	46.5	3.5
80	3	placebo	0.5	55	man	2510
80	11	placebo	2.5	55	man	2470
81	1	f 30m	0	57	man	2919	nee	44.95	40	2	19.305	0.6	7.125	1.501	33.147	94.066	8	3.1	129.545	0.5	16.3	82.5	0.7
81	3	f 30m	0.5	57	man	2800
81	11	f 30m	2.5	57	man	2980
82	1	f 30m	0	54	man	2146	ja	31.2	19	3	47.175	1.9	7.416	-2.184	36.702	119.111	26	0.7	40.845	0.2	68.8	27.5	0.8
82	3	f 30m	0.5	54	man	2050
82	11	f 30m	2.5	54	man	2280
87	1	f 30m	0	55	man	2223	nee	31.9	38	3	48.961	1.5	4.01	-2	46.171	53.124	24	2	214.286	1.3	28.3	69.2	1
87	3	f 30m	0.5	55	man	2210
87	11	f 30m	2.5	55	man	1900
88	1	f 30m	0	47	vrouw	2039	ja	26.7	34	2	26.057	0.7	11.534	-1.218	42.81	52.532	11	0.3	50	0.7	49.5	48.3	1
88	3	f 30m	0.5	47	vrouw	1650
88	11	f 30m	2.5	47	vrouw	1700
89	1	placebo	0	63	man	1421	ja	30.75	46	2	9.965	0.5	8.6	0.411	47.52	78.567	122	2.8
89	3	placebo	0.5	63	man	1350
89	11	placebo	2.5	63	man	1230
93	1	placebo	0	64	man	1824	ja	57.75	55	2	18.77	0.8	6.046	3.093	54.768	68.159	10	1.8	104.478	2.3	21.5	72.3	1.8
93	3	placebo	0.5	64	man	1980
93	11	placebo	2.5	64	man	1520
94	1	placebo	0	71	man	1686	ja	43.25	56	3	31.484	1	4.368	-1.786	43.934	62.453	6	1.9	385.294	2	21	76.2	0.5
94	3	placebo	0.5	71	man	1470
94	11	placebo	2.5	71	man	1260
99	1	f 30m	0	66	man	1802	ja	48.9	51	3	36.913	0.9	10.832	-3.322	49.212	93.373	84	2.2	121.304	1.3	10.5	85.3	0.2
99	3	f 30m	0.5	66	man	1630
99	11	f 30m	2.5	66	man
101	1	placebo	0	64	man	2063	ja	34.2	44	3		2.3	9.674	0.151	34.008	65.534	881	2.7	96.491	1.7	13.5	81.5	1.8
101	3	placebo	0.5	64	man
101	11	placebo	2.5	64	man
